# Supplementary material for: Design and Preclinical Development of a Phage Product for the Treatment of Antibiotic-Resistant Staphylococcus aureus Infections
Source: Viruses. 2019 Jan 21;11(1):88. doi: 10.3390/v11010088 (PMC6356596; doi:10.3390/v11010088)
Supplement: Supplementary file 1 [file viruses-11-00088-s001.zip]

Archive with 1 entries (1 files):
- viruses-421086-supplementary.xlsx
