# Supplementary material for: Design and Preclinical Development of a Phage Product for the Treatment of Antibiotic-Resistant Staphylococcus aureus Infections
Source: Viruses. 2019 Jan 21;11(1):88. doi: 10.3390/v11010088 (PMC6356596; doi:10.3390/v11010088)
Supplement: Supplementary file 1 [file viruses-11-00088-s001.zip › viruses-421086-supplementary.xlsx]

## Sheet: MLST Types
Supplementary Table 1. Phage sensitivity of S. aureus strains with known MLST
A total of 111 isolates had known MLST types
Almost all (92%) of isolates were sensitive to AB-SA01. Non-sensitive isolates are distributed among the various MLST types, suggesting no particular association between MLST and sensitivity. More detailed analysis is limited by the small samples sizes for several types.
MLST Type	Testing Panel	No. S. aureus Isolates Tested	No. Sensitive to AB-SA01	Overall % of Type Sensitive to AB-SA01
ST1	Reference Panel	5	5	1
ST3	Reference Panel	1	1	1
ST5	Reference Panel	10	10	0.882353
	VISA	7	5
ST8	Reference Panel	9	9	0.953488
	VISA	5	3
	USA300	29	29
ST22	Reference Panel	5	5	1
ST30	Reference Panel	5	4	0.8
ST36	Reference Panel	2	2	1
ST45	Reference Panel	4	4	1
ST59	Reference Panel	3	3	1
ST72	Reference Panel	1	1	1
ST78	Reference Panel	2	2	1
ST80	Reference Panel	1	0	0
ST87	Reference Panel	1	1	1
ST93	Reference Panel	1	1	1
ST188	Reference Panel	1	1	1
ST225	Reference Panel	2	2	1
	VISA	1	1
ST239	Reference Panel	9	8	0.888889
ST247	Reference Panel	1	1	1
ST250	Reference Panel	1	0	0
ST250	Reference Panel	1	1	1
ST398	Reference Panel	1	1	1
ST573	Reference Panel	1	1	1
novel	Reference Panel	1	1	1
1750	VISA	1	0	0
	Totals:	111	102	0.918919
